# Supplementary material for: Effects of Single-Nucleotide Polymorphisms on the Estimated Breeding Values for Feet in Holstein-Friesian Cows in Hungary
Source: Animals (Basel). 2026 Apr 23;16(9):1299. doi: 10.3390/ani16091299 (PMC13163131; doi:10.3390/ani16091299)
Supplement: Supplementary file 1 [file animals-16-01299-s001.zip]

Archive with 1 entries (1 files):
- SupplementaryTable_S1_S2_S3___Fig_S1.xlsx
