# Supplementary material for: Effects of Single-Nucleotide Polymorphisms on the Estimated Breeding Values for Feet in Holstein-Friesian Cows in Hungary
Source: Animals (Basel). 2026 Apr 23;16(9):1299. doi: 10.3390/ani16091299 (PMC13163131; doi:10.3390/ani16091299)
Supplement: Supplementary file 1 [file animals-16-01299-s001.zip › SupplementaryTable_S1_S2_S3___Fig_S1.xlsx]

## Sheet: Table S1
	Table S1. The names of the markers associated with feet EBV, their genomic positions (B. taurus genome build ARS-UCD1.2), and the closest genes (symbol).
Marker	Chr.	Position	Closest Gene	Gene name	Marker distance to the closest gene, upstream	Marker distance to the closest gene, downstream
	3	26201162	CD101	Cd101 Molecule	654719	-
ARS-BFGL-NGS-36823	3	26855881
	3	27258669	SLC22A15	Solute Carrier Family 22 Member 15	981368	402788
ARS-BFGL-NGS-28865	3	28240037
	3	29243870	SYT6	Synaptotagmin 6	348957
INRA-534	3	29592827
BTA-67261-no-rs	3	29989314
BTA-67345-no-rs	3	30576355
	3	30596613	FAM19A3	Family With Sequence Similarity 19 Member A3 C-C Motif Chemokine Like	516453	20258
	3	30624834
	3	30696462	ST7L	Suppression of Tumorigenicity 7 Like	416604	120107
BTA-67383-no-rs	3	31113066
ARS-BFGL-NGS-25216	3	31149250
BTA-67382-no-rs	3	31178568
ARS-BFGL-NGS-108958	3	31224707
BTB-00125661	3	31422738
EuroGMD_SNP_BTA3_rs109326047	3	31745624
BovineHD0300010255	3	32769633
BovineHD0300010258	3	32778065
ARS-BFGL-NGS-42736	3	33258971
ARS-BFGL-NGS-119309	3	33576572
	3	33818283	AMPD2	Adenosine Monophosphate Deaminase 2	206891	241711
	3	33946011	CYB561D1	Cytochrome B561 Family Member D1	79163	369439
INRA-202	3	34025174
ARS-BFGL-NGS-67960	3	34149958
INRA-476	3	35542901
ARS-BFGL-NGS-109648	3	35918054
Hapmap54069-rs29012123	3	37275225
Hapmap44183-BTA-105889	3	37481305
ARS-BFGL-NGS-2067	3	38536710
INRA-465	3	39137840
Hapmap51027-BTA-67630	3	39699270
	3	39851308	RNPC3	RNA Binding Region (RNP1, RRM) Containing 3	1120495	152038
ARS-BFGL-NGS-110776	3	40971803
Hapmap57990-rs29018907	3	41986254
EuroG10K_Hapmap45730-BTA-67652	3	42031928
ARS-BFGL-NGS-115461	3	42308758
	3	42316064	SLC30A7	Solute Carrier Family 30 Member 7	-	7306
ARS-BFGL-NGS-118150	7	29311135
BTB-00549060	7	31901835
	7	33203191	PRR16	Proline Rich 16	-	1301356
	7	60856706	CSNK1A1	Casein Kinase 1 Alpha 1	824655	-
Hapmap47414-BTA-79396	7	61681361
	7	61708222	TCOF1	Treacle Ribosome Biogenesis Factor 1	-	26861
Hapmap40145-BTA-80198	7	92627202
ARS-BFGL-NGS-55872	7	93499475
	7	93950230	SLF1	SMC5-SMC6 Complex Localization Factor 1	-	450755
Hapmap57444-rs29017715	8	24504020
ARS-BFGL-NGS-82132	8	24606979
	8	24920697	DENND4C	DENN Domain Containing 4c	-	313718
	15	31729169	TECTA	Tectorin Alpha	2055095	-
ARS-BFGL-NGS-106172	15	33784264
	15	35295754	PIK3C2A	Phosphatidylinositol-4-Phosphate 3-Kinase Catalytic Subunit Type 2 Alpha	-	1511490
Hapmap41783-BTA-16670	21	62871415
ARS-BFGL-NGS-75316	21	62903641
	21	64414474	SETD3	SET Domain Containing 3	-	1510833
	X	45454593	RPA4	Replication Protein a4	327227	-
Hapmap45531-BTA-109467	X	45781820

## Sheet: Table S2
	Table S2. SNP markers associated with EBVfeet. The Fst_marker columns are the genetic differentiation of the markers, Linear Regression -log10(p) columns are the transformed p values calculated via linear regression, Regression Beta is the effect size on a particular trait revealing both the strength and direction of the association between a single nucleotide polymorphism (SNP) and the phenotype…
Marker	Chr.	Position	Fst_marker	Linear Regression -log10(p)	Regression Beta	LinRegFDR	Htype -log10(p)	HtypeFDR
ARS-BFGL-NGS-36823	3	26,855,881	0.150924	15.4044	0.359854	1.90397e-12	16.433	2.03567e-13
ARS-BFGL-NGS-28865	3	28,240,037	0.206692	21.3656	0.379851	8.32626e-18	20.8837	1.69984e-17
INRA-534	3	29,592,827	0.148673	14.6543	0.268921	7.55819e-12	14.6424	7.47267e-12
BTA-67261-no-rs	3	29,989,314	0.135421	13.5561	0.24215	6.71287e-11	20.3164	5.32451e-17
BTA-67345-no-rs	3	30,576,355	0.21516	22.1874	0.382454	1.88263e-18	23.4001	2.07054e-19
BTA-67383-no-rs	3	31,113,066	0.153586	15.1782	0.258993	2.74739e-12	16.0115	4.48862e-13
ARS-BFGL-NGS-25216	3	31,149,250	0.167568	16.5157	0.302948	2.21021e-13	16.0115	4.48862e-13
BTA-67382-no-rs	3	31,178,568	0.166796	17.0306	0.302392	7.71823e-14	16.0115	4.48862e-13
ARS-BFGL-NGS-108958	3	31,224,707	0.118744	12.0523	0.229817	1.51169e-09	16.0115	4.48862e-13
BTB-00125661	3	31,422,738	0.106741	11.4172	0.24942	5.28201e-09	16.1719	3.26783e-13
EuroGMD_SNP_BTA3_rs109326047	3	31,745,624	0.138621	13.5796	0.240398	6.63612e-11	19.6102	2.17886e-16
BovineHD0300010255	3	32,769,633	0.109054	11.0807	0.215484	9.82357e-09	16.9579	6.47006e-14
BovineHD0300010258	3	32,778,065	0.115911	11.2462	0.205151	7.4743e-09	17.8091	1.02757e-14
ARS-BFGL-NGS-42736	3	33,258,971	0.144285	14.6293	0.242384	7.56123e-12	20.2534	5.80515e-17
ARS-BFGL-NGS-119309	3	33,576,572	0.222642	23.1153	0.369698	4.44588e-19	22.8735	3.4806e-19
INRA-202	3	34,025,174	0.149507	15.9144	0.275867	6.41788e-13	19.2549	4.70888e-16
ARS-BFGL-NGS-67960	3	34,149,958	0.119805	11.6829	0.206296	3.16627e-09	26.2828	1.89881e-21
INRA-476	3	35,542,901	0.189726	18.2272	0.290007	8.58897e-15	22.0853	1.35978e-18
ARS-BFGL-NGS-109648	3	35,918,054	0.129243	13.0384	-0.220478	1.96517e-10	24.0417	8.27021e-20
Hapmap54069-rs29012123	3	37,275,225	0.110045	11.9338	-0.228823	1.92917e-09	12.1109	1.19002e-09
Hapmap44183-BTA-105889	3	37,481,305	0.118608	12.6489	0.231681	4.48642e-10	12.1109	1.19002e-09
ARS-BFGL-NGS-2067	3	38,536,710	0.163957	17.5535	0.286132	2.70112e-14	13.9174	3.14582e-11
INRA-465	3	39,137,840	0.120649	12.9532	0.252138	2.30584e-10	14.2968	1.42497e-11
Hapmap51027-BTA-67630	3	39,699,270	0.141068	14.9476	0.249247	4.3605e-12	13.6214	5.72804e-11
ARS-BFGL-NGS-110776	3	40,971,803	0.143486	13.8857	0.243336	3.42876e-11	17.195	3.87376e-14
Hapmap57990-rs29018907	3	41,986,254	0.139537	13.1523	0.235153	1.63297e-10	15.5882	1.06794e-12
EuroG10K_Hapmap45730-BTA-67652	3	42,031,928	0.15472	14.7402	0.25423	6.59061e-12	15.0859	3.17873e-12
ARS-BFGL-NGS-115461	3	42,308,758	0.155401	16.0644	0.330011	4.99826e-13	15.4365	1.48085e-12
ARS-BFGL-NGS-118150	7	29,311,135	0.141014	14.1626	0.4336	1.99321e-11	14.9861	3.79769e-12
BTB-00549060	7	31,901,835	0.140102	13.973	0.372039	2.93729e-11	13.011	1.96141e-10
Hapmap47414-BTA-79396	7	61,681,361	0.117896	11.3232	0.413905	6.40478e-09	12.7031	3.5709e-10
Hapmap40145-BTA-80198	7	92,627,202	0.15402	15.257	0.487062	2.46778e-12	14.2831	1.43738e-11
ARS-BFGL-NGS-55872	7	93,499,475	0.150638	16.2317	0.548448	3.77786e-13	14.8078	5.29727e-12
Hapmap57444-rs29017715	8	24,504,020	0.117443	12.5949	0.654497	4.91114e-10	11.6205	3.23106e-09
ARS-BFGL-NGS-82132	8	24,606,979	0.114781	12.3258	0.626217	8.83206e-10	11.6205	3.23106e-09
ARS-BFGL-NGS-106172	15	33,784,264	0.131454	14.2297	0.334853	1.79788e-11	12.8521	2.73724e-10
Hapmap41783-BTA-16670	21	62,871,415	0.127515	12.3207	0.232925	8.65588e-10	14.5361	8.90392e-12
ARS-BFGL-NGS-75316	21	62,903,641	0.132448	13.1188	0.250971	1.69593e-10	14.5361	8.90392e-12
Hapmap45531-BTA-109467	X	45,781,820	0.119864	11.1725	0.274772	8.66025e-09	13.505	7.07027e-11

## Sheet: Table S3
	Table S3. SNP markers associated with EBVfeet. The nucleotide of minor and major alleles are presented together with their regression beta values. Negative values of regression beta are signed by red horizontal bars, positive values are signed by green bars. A positive beta means the minor allele -wich was the test allele in linear regression- increases the trait's value, a negative beta means th…
Marker	Chr.	Podition			frequencies		Regression Beta
			minor (test allele)	major allele	minor	major
ARS-BFGL-NGS-36823	3	26,855,881	A	G	0.126398	0.873602	0.359854
ARS-BFGL-NGS-28865	3	28,240,037	A	C	0.155481	0.844519	0.379851
INRA-534	3	29,592,827	A	C	0.257471	0.742529	0.268921
BTA-67261-no-rs	3	29,989,314	A	G	0.308296	0.691704	0.24215
BTA-67345-no-rs	3	30,576,355	G	A	0.157718	0.842282	0.382454
BTA-67383-no-rs	3	31,113,066	G	A	0.288117	0.711883	0.258993
ARS-BFGL-NGS-25216	3	31,149,250	A	G	0.231591	0.768409	0.302948
BTA-67382-no-rs	3	31,178,568	A	G	0.218121	0.781879	0.302392
ARS-BFGL-NGS-108958	3	31,224,707	A	G	0.312081	0.687919	0.229817
BTB-00125661	3	31,422,738	A	G	0.248299	0.751701	0.24942
EuroGMD_SNP_BTA3_rs109326047	3	31,745,624	A	C	0.303132	0.696868	0.240398
BovineHD0300010255	3	32,769,633	G	A	0.34417	0.65583	0.215484
BovineHD0300010258	3	32,778,065	G	A	0.41573	0.58427	0.205151
ARS-BFGL-NGS-42736	3	33,258,971	A	G	0.363229	0.636771	0.242384
ARS-BFGL-NGS-119309	3	33,576,572	G	A	0.180493	0.819507	0.369698
INRA-202	3	34,025,174	A	G	0.281879	0.718121	0.275867
ARS-BFGL-NGS-67960	3	34,149,958	G	A	0.457399	0.542601	0.206296
INRA-476	3	35,542,901	G	C	0.241611	0.758389	0.290007
ARS-BFGL-NGS-109648	3	35,918,054	A	G	0.482103	0.517897	-0.220478
Hapmap54069-rs29012123	3	37,275,225	G	A	0.484919	0.515081	-0.228823
Hapmap44183-BTA-105889	3	37,481,305	A	G	0.380045	0.619955	0.231681
ARS-BFGL-NGS-2067	3	38,536,710	A	G	0.294843	0.705157	0.286132
INRA-465	3	39,137,840	A	G	0.282998	0.717002	0.252138
Hapmap51027-BTA-67630	3	39,699,270	G	A	0.375281	0.624719	0.249247
ARS-BFGL-NGS-110776	3	40,971,803	A	C	0.294183	0.705817	0.243336
Hapmap57990-rs29018907	3	41,986,254	G	A	0.296171	0.703829	0.235153
EuroG10K_Hapmap45730-BTA-67652	3	42,031,928	G	C	0.292711	0.707289	0.25423
ARS-BFGL-NGS-115461	3	42,308,758	C	A	0.165919	0.834081	0.330011
ARS-BFGL-NGS-118150	7	29,311,135	G	A	0.0749441	0.925056	0.4336
BTB-00549060	7	31,901,835	G	A	0.102908	0.897092	0.372039
Hapmap47414-BTA-79396	7	61,681,361	A	G	0.0626398	0.93736	0.413905
Hapmap40145-BTA-80198	7	92,627,202	C	A	0.0667447	0.933255	0.487062
ARS-BFGL-NGS-55872	7	93,499,475	A	G	0.0559284	0.944072	0.548448
Hapmap57444-rs29017715	8	24,504,020	A	G	0.0302013	0.969799	0.654497
ARS-BFGL-NGS-82132	8	24,606,979	G	A	0.0324385	0.967562	0.626217
ARS-BFGL-NGS-106172	15	33,784,264	A	G	0.14877	0.85123	0.334853
Hapmap41783-BTA-16670	21	62,871,415	A	G	0.281879	0.718121	0.232925
ARS-BFGL-NGS-75316	21	62,903,641	A	G	0.255034	0.744966	0.250971
Hapmap45531-BTA-109467	X	45,781,820	G	C	0.150901	0.849099	0.274772

## Sheet: Figure S1
		Figure S1. Q-Q plots of linear regression (B) and haplotype association test (C). The corresponding Manhattan plots are on Figure 1B and Figure 1C, respectively
